# Supplementary material for: Identification of a Twelve-microRNA Signature with Prognostic Value in Stage II Microsatellite Stable Colon Cancer
Source: Cancers (Basel). 2023 Jun 23;15(13):3301. doi: 10.3390/cancers15133301 (PMC10340741; doi:10.3390/cancers15133301)
Supplement: Supplementary file 1 [file cancers-15-03301-s001.zip › SupplementaryTables.xlsx]

## Sheet: SupplementaryTable1
Supplementary Table S1. Differential miRNA expression analysis. log2FC: log2 Fold-change. l2fcSE: log2 Fold-change standard error. padj: BH adjusted p-value. Comparison: DEA test (tumor side or sex)
miRNA	log2FC	l2fcSE	pvalue	padj	comparison
hsa-miR-150-5p	1.10548	0.231204	1.74091e-06	0.00163298	rightVSleft
hsa-miR-668-3p	-1.29744	0.300048	1.53147e-05	0.00718258	rightVSleft
hsa-miR-10a-3p	1.04491	0.27743	0.00016561	0.0381755	rightVSleft
hsa-miR-485-3p	-0.735024	0.197872	0.000203494	0.0381755	rightVSleft
hsa-miR-625-3p	0.625801	0.165485	0.000155819	0.0381755	rightVSleft
hsa-miR-10b-5p	0.655444	0.180652	0.000285397	0.0390511	rightVSleft
hsa-miR-3180	-2.68723	0.741754	0.000291426	0.0390511	rightVSleft
hsa-miR-142-5p	0.805618	0.232078	0.000517907	0.0485797	rightVSleft
hsa-miR-148a-5p	1.0737	0.306204	0.000454089	0.0485797	rightVSleft
hsa-miR-211-5p	1.98066	0.569852	0.000509449	0.0485797	rightVSleft
hsa-miR-203a-3p	-0.987656	0.225591	1.19734e-05	0.029694	maleVSfemale
hsa-miR-499a-5p	2.55356	0.605765	2.49305e-05	0.0309138	maleVSfemale

## Sheet: SupplementaryTable2
Supplementary Table S2. Cox Proportional Hazards assumption test. Disc chi-sq: chi-square test for discovery dataset. Disc df: degrees of freedom for discovery dataset. Disc p-value: test p-value for discovery dataset. Val chi-sq: chi-square test for validation dataset. Val df: degrees of freedom for validation dataset. Val p-value: test p-value for validation dataset
Covariate	Disc chi-sq	Disc df	Disc p-value	Disc chi-sq	Disc df	Disc p-value
Age	0.291	1	0.59	0.032	1	0.86
Sex	0.382	1	0.54	6.04e-05	1	0.99
Site	0.161	1	0.69	0.998	1	0.32
Global	0.848	3	0.84	1.06	3	0.79

## Sheet: SupplementaryTable3
Supplementary Table S3. Univariate Cox regression models for discovery series, adjusted by age, sex, site and stage. *miRNAs selected after elastic net Cox regression model. miRNA: microRNA ID, Coefficient: coefficient of the model
miRNA	coefficient	pvalue
hsa-miR-497-5p*	-1.27611	0.000405273
hsa-miR-656-3p*	-2.49157	0.000544182
hsa-miR-29b-2-5p*	-1.88486	0.000724279
hsa-miR-432-5p*	-1.8338	0.00190975
hsa-miR-935*	-1.45901	0.00197158
hsa-miR-132-3p	-3.02139	0.00296857
hsa-miR-2355-3p*	2.90394	0.00341562
hsa-miR-181a-2-3p*	1.38182	0.004256
hsa-miR-139-5p	-1.65615	0.00474187
hsa-miR-331-3p*	3.02612	0.00518515
hsa-miR-195-5p	-1.1762	0.00565736
hsa-miR-16-5p*	-1.62543	0.0080373
hsa-miR-532-3p	-1.37904	0.00821245
hsa-miR-423-3p*	-1.54266	0.00846288
hsa-miR-1185-5p*	-2.20891	0.0111679
hsa-miR-1468-5p	1.66637	0.0138553
hsa-miR-182-5p	2.17032	0.0162066
hsa-miR-184	1.15836	0.0163988
hsa-miR-3615	-1.27527	0.0211584
hsa-miR-28-5p	-1.03339	0.0214885
hsa-miR-204-5p*	0.650612	0.0263442
hsa-miR-496	-1.41381	0.030214
hsa-miR-10a-5p	1.4957	0.031465
hsa-miR-342-3p	-1.5766	0.0338806
hsa-miR-1269a	0.615528	0.0358506
hsa-miR-217-5p	-2.83654	0.036312
hsa-miR-376b-3p	-0.998771	0.0379728
hsa-miR-629-3p	-1.03075	0.0391496
hsa-miR-501-3p	1.03106	0.0417395
hsa-miR-503-3p	1.56954	0.0419051
hsa-miR-127-3p	-0.934712	0.0431481
hsa-miR-1287-5p	-0.889669	0.0436077
hsa-miR-150-3p	-1.54903	0.0449435
hsa-let-7a-3p	2.31916	0.0450435
hsa-miR-1275	0.771097	0.0463731
hsa-miR-4454	1.03555	0.0463975
hsa-miR-206	-4.5237	0.0471471
hsa-miR-323a-3p	-1.06738	0.0492603

## Sheet: SupplementaryTable4
Supplementary Table S4. Univariate Cox regression models for validation series adjusted by age, sex and site. Only showed the miRNAs present in the signature. miRNA: microRNA ID, Coefficient: coefficient of the model
miRNA	Coefficient	pvalue
hsa-miR-656-3p	-1.99342	0.0296711
hsa-miR-16-5p	-1.75296	0.0864763
hsa-miR-432-5p	1.6698	0.109146
hsa-miR-497-5p	1.13292	0.20843
hsa-miR-204-5p	0.428555	0.265459
hsa-miR-181a-2-3p	-0.74994	0.37263
hsa-miR-29b-2-5p	0.694718	0.536102
hsa-miR-331-3p	-0.572397	0.574005
hsa-miR-1185-5p	-0.214049	0.853557
hsa-miR-423-3p	-0.192434	0.894004
hsa-miR-2355-3p	-0.0408589	0.959102
hsa-miR-935	-0.00039576	0.999298

## Sheet: SupplementaryTable5
Supplementary Table S5. hsa-miR-16-5p target gene Enrichment
ID	Description	GeneRatio	BgRatio	pvalue	p.adjust	geneID	Count
R-HSA-170834	Signaling by TGF-beta Receptor Complex	13/317	73/10704	1.83834e-07	7.20054e-05	SMAD7/PPM1A/RNF111/CCNT2/SMURF1/SMURF2/SKI/CCNT1/USP9X/MTMR4/FURIN/USP15/FKBP1A	13
R-HSA-8934593	Regulation of RUNX1 Expression and Activity	7/317	17/10704	2.81821e-07	7.20054e-05	MOV10/TNRC6B/CCND1/CCND3/CCND2/CDK6/AGO4	7
R-HSA-9659787	Aberrant regulation of mitotic G1/S transition in cancer due to RB1 defects	7/317	17/10704	2.81821e-07	7.20054e-05	CCND1/CCNE1/E2F3/CCNE2/CCND3/CCND2/CDK6	7
R-HSA-9661069	Defective binding of RB1 mutants to E2F1,(E2F2, E2F3)	7/317	17/10704	2.81821e-07	7.20054e-05	CCND1/CCNE1/E2F3/CCNE2/CCND3/CCND2/CDK6	7
R-HSA-9675126	Diseases of mitotic cell cycle	9/317	36/10704	7.27712e-07	0.000123954	CDC27/CCND1/CCNE1/E2F3/CCNE2/CCND3/CCND2/CDK6/CDC23	9
R-HSA-9687139	Aberrant regulation of mitotic cell cycle due to RB1 defects	9/317	36/10704	7.27712e-07	0.000123954	CDC27/CCND1/CCNE1/E2F3/CCNE2/CCND3/CCND2/CDK6/CDC23	9
R-HSA-9006936	Signaling by TGFB family members	14/317	102/10704	1.69847e-06	0.000247977	SMAD7/PPM1A/RNF111/CCNT2/ACVR2A/SMURF1/SMURF2/SKI/CCNT1/USP9X/MTMR4/FURIN/USP15/FKBP1A	14
R-HSA-69231	Cyclin D associated events in G1	9/317	47/10704	7.90549e-06	0.000897712	CCND1/CCNE1/PPP2R1A/E2F3/CCNE2/CCND3/PPP2R1B/CCND2/CDK6	9
R-HSA-69236	G1 Phase	9/317	47/10704	7.90549e-06	0.000897712	CCND1/CCNE1/PPP2R1A/E2F3/CCNE2/CCND3/PPP2R1B/CCND2/CDK6	9
R-HSA-5663202	Diseases of signal transduction by growth factor receptors and second messengers	27/317	387/10704	3.12056e-05	0.00308983	RBPJ/AMER1/FBXW7/RAF1/TBL1XR1/FGFR1/CHUK/FGFR4/SPRED1/VCL/WNT3A/RICTOR/SHOC2/FGF2/PPP2R5C/PPP2R1A/PIK3R1/AKT3/BAG4/MIB1/PPP2R1B/GRB2/PSME3/KANK1/FZD6/FKBP1A/ERLIN2	27
R-HSA-2173789	TGF-beta receptor signaling activates SMADs	7/317	32/10704	3.32565e-05	0.00308983	SMAD7/SMURF1/SMURF2/MTMR4/FURIN/USP15/FKBP1A	7
R-HSA-2173793	Transcriptional activity of SMAD2/SMAD3:SMAD4 heterotrimer	8/317	44/10704	3.78693e-05	0.0032252	SMAD7/PPM1A/RNF111/CCNT2/SMURF2/SKI/CCNT1/USP9X	8
R-HSA-9006925	Intracellular signaling by second messengers	22/317	306/10704	0.000110899	0.00819547	CBX6/LAMTOR4/MOV10/FGFR1/CHUK/TNRC6B/FGFR4/RICTOR/ITPR1/GATAD2A/FGF2/PPP2R5C/PPP2R1A/PIK3R1/AKT3/PRKAR2A/PPP2R1B/GRB2/CBX2/PSME3/AGO4/CBX4	22
R-HSA-1257604	PIP3 activates AKT signaling	20/317	264/10704	0.000112267	0.00819547	CBX6/LAMTOR4/MOV10/FGFR1/CHUK/TNRC6B/FGFR4/RICTOR/GATAD2A/FGF2/PPP2R5C/PPP2R1A/PIK3R1/AKT3/PPP2R1B/GRB2/CBX2/PSME3/AGO4/CBX4	20
R-HSA-453279	Mitotic G1 phase and G1/S transition	14/317	149/10704	0.000132702	0.00904146	ORC4/CCND1/CCNE1/WEE1/CDC25A/PPP2R1A/E2F3/CCNE2/CCND3/AKT3/PPP2R1B/CCND2/PSME3/CDK6	14
R-HSA-165159	MTOR signalling	7/317	41/10704	0.000176719	0.0112879	RPS6KB1/STRADB/LAMTOR4/PPM1A/PRKAA1/EIF4E/FKBP1A	7
R-HSA-2028269	Signaling by Hippo	5/317	20/10704	0.000237204	0.0134274	SAV1/AMOT/AMOTL1/YAP1/LATS1	5
R-HSA-1839124	FGFR1 mutant receptor activation	6/317	31/10704	0.000253317	0.0134274	FGFR1/FGF2/PIK3R1/BAG4/GRB2/ERLIN2	6
R-HSA-5683057	MAPK family signaling cascades	22/317	325/10704	0.000262311	0.0134274	RAF1/MOV10/PAQR3/FGFR1/TNRC6B/FGFR4/FNTA/SPRED1/VCL/PTPN3/SHOC2/ARL2/FGF2/PPP2R5C/PPP2R1A/PIK3R1/CCND3/PPP2R1B/GRB2/PSME3/SPTBN2/AGO4	22
R-HSA-983169	Class I MHC mediated antigen processing & presentation	24/317	370/10704	0.000262766	0.0134274	CDC27/FBXW7/ZNRF2/RBBP6/SEC61A1/UBE2V1/CUL2/RNF111/CHUK/HERC6/BTRC/UBE3C/SMURF1/RNF217/SMURF2/FBXL20/RNF144B/PSME3/RNF138/UBE4A/VAMP8/CDC23/UBE2Q1/SEC24A	24
R-HSA-195721	Signaling by WNT	22/317	332/10704	0.000352821	0.0171706	AMER1/MOV10/AXIN2/TLE4/TNRC6B/BTRC/WNT3A/SMURF1/ITPR1/SMURF2/PPP2R5C/PPP2R1A/ZNRF3/PPP2R1B/AP2B1/CCDC88C/MAP3K7/PSME3/WNT4/SOX6/FZD6/AGO4	22
R-HSA-4791275	Signaling by WNT in cancer	6/317	34/10704	0.000429394	0.0190422	AMER1/WNT3A/PPP2R5C/PPP2R1A/PPP2R1B/FZD6	6
R-HSA-75035	Chk1/Chk2(Cds1) mediated inactivation of Cyclin B:Cdk1 complex	4/317	13/10704	0.000436661	0.0190422	YWHAQ/WEE1/CHEK1/YWHAH	4
R-HSA-2173795	Downregulation of SMAD2/3:SMAD4 transcriptional activity	5/317	23/10704	0.000478565	0.0190422	PPM1A/RNF111/SMURF2/SKI/USP9X	5
R-HSA-3700989	Transcriptional Regulation by TP53	23/317	365/10704	0.000529717	0.0190422	GLS2/LAMTOR4/MOV10/TNRC6B/PRKAA1/CCNT2/YWHAQ/CCNE1/RICTOR/SSRP1/GATAD2A/CCNT1/PPP2R5C/PPP2R1A/CCNE2/BTG2/CHEK1/TBP/AKT3/PPP2R1B/YWHAH/E2F7/AGO4	23
R-HSA-450294	MAP kinase activation	8/317	64/10704	0.000565915	0.0190422	UBE2V1/CHUK/BTRC/PPP2R1A/PPP2R1B/MAP3K7/RPS6KA3/IRAK2	8
R-HSA-4839735	AXIN mutants destabilize the destruction complex, activating WNT signaling	4/317	14/10704	0.000597141	0.0190422	AMER1/PPP2R5C/PPP2R1A/PPP2R1B	4
R-HSA-4839744	truncated APC mutants destabilize the destruction complex	4/317	14/10704	0.000597141	0.0190422	AMER1/PPP2R5C/PPP2R1A/PPP2R1B	4
R-HSA-4839748	AMER1 mutants destabilize the destruction complex	4/317	14/10704	0.000597141	0.0190422	AMER1/PPP2R5C/PPP2R1A/PPP2R1B	4
R-HSA-5467337	APC truncation mutants have impaired AXIN binding	4/317	14/10704	0.000597141	0.0190422	AMER1/PPP2R5C/PPP2R1A/PPP2R1B	4
R-HSA-5467340	AXIN missense mutants destabilize the destruction complex	4/317	14/10704	0.000597141	0.0190422	AMER1/PPP2R5C/PPP2R1A/PPP2R1B	4
R-HSA-5467348	Truncations of AMER1 destabilize the destruction complex	4/317	14/10704	0.000597141	0.0190422	AMER1/PPP2R5C/PPP2R1A/PPP2R1B	4
R-HSA-2559583	Cellular Senescence	15/317	197/10704	0.000759684	0.0190422	CBX6/HMGA1/CDC27/MOV10/TNRC6B/CCNE1/E2F3/CCNE2/CBX2/CDK6/AGO4/RPS6KA3/CBX4/CDC23/HMGA2	15
R-HSA-111447	Activation of BAD and translocation to mitochondria	4/317	15/10704	0.000795407	0.0190422	YWHAQ/AKT3/BCL2/YWHAH	4
R-HSA-4839743	phosphorylation site mutants of CTNNB1 are not targeted to the proteasome by the destruction complex	4/317	15/10704	0.000795407	0.0190422	AMER1/PPP2R5C/PPP2R1A/PPP2R1B	4
R-HSA-5339716	Misspliced GSK3beta mutants stabilize beta-catenin	4/317	15/10704	0.000795407	0.0190422	AMER1/PPP2R5C/PPP2R1A/PPP2R1B	4
R-HSA-5358747	S33 mutants of beta-catenin aren't phosphorylated	4/317	15/10704	0.000795407	0.0190422	AMER1/PPP2R5C/PPP2R1A/PPP2R1B	4
R-HSA-5358749	S37 mutants of beta-catenin aren't phosphorylated	4/317	15/10704	0.000795407	0.0190422	AMER1/PPP2R5C/PPP2R1A/PPP2R1B	4
R-HSA-5358751	S45 mutants of beta-catenin aren't phosphorylated	4/317	15/10704	0.000795407	0.0190422	AMER1/PPP2R5C/PPP2R1A/PPP2R1B	4
R-HSA-5358752	T41 mutants of beta-catenin aren't phosphorylated	4/317	15/10704	0.000795407	0.0190422	AMER1/PPP2R5C/PPP2R1A/PPP2R1B	4
R-HSA-2428928	IRS-related events triggered by IGF1R	7/317	52/10704	0.000796073	0.0190422	IGF1R/FGFR1/FGFR4/PDE3B/FGF2/PIK3R1/GRB2	7
R-HSA-5655302	Signaling by FGFR1 in disease	6/317	38/10704	0.000797975	0.0190422	FGFR1/FGF2/PIK3R1/BAG4/GRB2/ERLIN2	6
R-HSA-2173788	Downregulation of TGF-beta receptor signaling	5/317	26/10704	0.000869803	0.0190422	SMAD7/SMURF1/SMURF2/MTMR4/USP15	5
R-HSA-983168	Antigen processing: Ubiquitination & Proteasome degradation	20/317	309/10704	0.000872929	0.0190422	CDC27/FBXW7/ZNRF2/RBBP6/UBE2V1/CUL2/RNF111/HERC6/BTRC/UBE3C/SMURF1/RNF217/SMURF2/FBXL20/RNF144B/PSME3/RNF138/UBE4A/CDC23/UBE2Q1	20
R-HSA-168142	Toll Like Receptor 10 (TLR10) Cascade	9/317	85/10704	0.000891794	0.0190422	APP/UBE2V1/CHUK/BTRC/PPP2R1A/PPP2R1B/MAP3K7/RPS6KA3/IRAK2	9
R-HSA-168176	Toll Like Receptor 5 (TLR5) Cascade	9/317	85/10704	0.000891794	0.0190422	APP/UBE2V1/CHUK/BTRC/PPP2R1A/PPP2R1B/MAP3K7/RPS6KA3/IRAK2	9
R-HSA-975871	MyD88 cascade initiated on plasma membrane	9/317	85/10704	0.000891794	0.0190422	APP/UBE2V1/CHUK/BTRC/PPP2R1A/PPP2R1B/MAP3K7/RPS6KA3/IRAK2	9
R-HSA-2428924	IGF1R signaling cascade	7/317	53/10704	0.000894351	0.0190422	IGF1R/FGFR1/FGFR4/PDE3B/FGF2/PIK3R1/GRB2	7
R-HSA-8853884	Transcriptional Regulation by VENTX	6/317	39/10704	0.000919935	0.0191872	CDC27/MOV10/TNRC6B/CCND1/AGO4/CDC23	6
R-HSA-388841	Costimulation by the CD28 family	8/317	69/10704	0.000940779	0.0192295	RICTOR/PPP2R5C/PPP2R1A/PIK3R1/AKT3/PPP2R1B/GRB2/PDCD1	8
R-HSA-2404192	Signaling by Type 1 Insulin-like Growth Factor 1 Receptor (IGF1R)	7/317	54/10704	0.00100195	0.0200783	IGF1R/FGFR1/FGFR4/PDE3B/FGF2/PIK3R1/GRB2	7
R-HSA-5628897	TP53 Regulates Metabolic Genes	9/317	87/10704	0.00105512	0.0207371	GLS2/LAMTOR4/MOV10/TNRC6B/PRKAA1/YWHAQ/AKT3/YWHAH/AGO4	9
R-HSA-3371497	HSP90 chaperone cycle for steroid hormone receptors (SHR)	7/317	55/10704	0.00111948	0.0215869	HSPA1B/ACTR1A/CAPZA2/DNAJA1/TUBA1A/HSPA8/DNAJA2	7
R-HSA-69620	Cell Cycle Checkpoints	19/317	294/10704	0.00118992	0.0221108	CDC27/ORC4/YWHAQ/CCNE1/WEE1/SEH1L/CDC25A/PAFAH1B1/PPP2R5C/PPP2R1A/CCNE2/CHEK1/TAOK1/PPP2R1B/PSME3/YWHAH/CLASP1/CLSPN/CDC23	19
R-HSA-9607240	FLT3 Signaling	19/317	294/10704	0.00118992	0.0221108	RAF1/PAQR3/FGFR1/FGFR4/FNTA/SPRED1/VCL/PTPN3/SHOC2/ARL2/PDE3B/FGF2/PPP2R5C/PPP2R1A/PIK3R1/PPP2R1B/GRB2/PSME3/SPTBN2	19
R-HSA-201451	Signaling by BMP	5/317	28/10704	0.00123804	0.0223654	SMAD7/ACVR2A/SMURF1/SMURF2/SKI	5
R-HSA-448424	Interleukin-17 signaling	8/317	72/10704	0.00124739	0.0223654	UBE2V1/CHUK/BTRC/PPP2R1A/PPP2R1B/MAP3K7/RPS6KA3/IRAK2	8
R-HSA-196299	Beta-catenin phosphorylation cascade	4/317	17/10704	0.00132341	0.0233193	AMER1/PPP2R5C/PPP2R1A/PPP2R1B	4
R-HSA-975138	TRAF6 mediated induction of NFkB and MAP kinases upon TLR7/8 or 9 activation	9/317	91/10704	0.00145442	0.0251935	APP/UBE2V1/CHUK/BTRC/PPP2R1A/PPP2R1B/MAP3K7/RPS6KA3/IRAK2	9
R-HSA-5675221	Negative regulation of MAPK pathway	6/317	43/10704	0.00155667	0.0263234	RAF1/PAQR3/PTPN3/PPP2R5C/PPP2R1A/PPP2R1B	6
R-HSA-975155	MyD88 dependent cascade initiated on endosome	9/317	92/10704	0.00157116	0.0263234	APP/UBE2V1/CHUK/BTRC/PPP2R1A/PPP2R1B/MAP3K7/RPS6KA3/IRAK2	9
R-HSA-5673001	RAF/MAP kinase cascade	18/317	280/10704	0.0016879	0.0275017	RAF1/PAQR3/FGFR1/FGFR4/FNTA/SPRED1/VCL/PTPN3/SHOC2/ARL2/FGF2/PPP2R5C/PPP2R1A/PIK3R1/PPP2R1B/GRB2/PSME3/SPTBN2	18
R-HSA-168181	Toll Like Receptor 7/8 (TLR7/8) Cascade	9/317	93/10704	0.00169531	0.0275017	APP/UBE2V1/CHUK/BTRC/PPP2R1A/PPP2R1B/MAP3K7/RPS6KA3/IRAK2	9
R-HSA-9612973	Autophagy	12/317	151/10704	0.00174968	0.0276472	WIPI2/LAMTOR4/ATG9A/UBE2V1/PRKAA1/GABARAPL1/MTMR3/LAMP2/TUBA1A/ATG14/HSPA8/MFN2	12
R-HSA-109704	PI3K Cascade	6/317	44/10704	0.00175838	0.0276472	FGFR1/FGFR4/PDE3B/FGF2/PIK3R1/GRB2	6
R-HSA-168164	Toll Like Receptor 3 (TLR3) Cascade	9/317	94/10704	0.0018272	0.0282939	APP/UBE2V1/CHUK/BTRC/PPP2R1A/PPP2R1B/MAP3K7/RPS6KA3/IRAK2	9
R-HSA-8856688	Golgi-to-ER retrograde transport	11/317	133/10704	0.00196201	0.0290616	KIF23/KIF1B/PAFAH1B1/KIF3B/ACTR1A/KIF5B/CAPZA2/NAPG/TUBA1A/KIF5A/PAFAH1B2	11
R-HSA-166058	MyD88:MAL(TIRAP) cascade initiated on plasma membrane	9/317	95/10704	0.00196717	0.0290616	APP/UBE2V1/CHUK/BTRC/PPP2R1A/PPP2R1B/MAP3K7/RPS6KA3/IRAK2	9
R-HSA-168188	Toll Like Receptor TLR6:TLR2 Cascade	9/317	95/10704	0.00196717	0.0290616	APP/UBE2V1/CHUK/BTRC/PPP2R1A/PPP2R1B/MAP3K7/RPS6KA3/IRAK2	9
R-HSA-4641262	Disassembly of the destruction complex and recruitment of AXIN to the membrane	5/317	31/10704	0.00199052	0.0290616	AMER1/WNT3A/PPP2R5C/PPP2R1A/PPP2R1B	5
R-HSA-168138	Toll Like Receptor 9 (TLR9) Cascade	9/317	96/10704	0.00211558	0.0302621	APP/UBE2V1/CHUK/BTRC/PPP2R1A/PPP2R1B/MAP3K7/RPS6KA3/IRAK2	9
R-HSA-5684996	MAPK1/MAPK3 signaling	18/317	286/10704	0.00213197	0.0302621	RAF1/PAQR3/FGFR1/FGFR4/FNTA/SPRED1/VCL/PTPN3/SHOC2/ARL2/FGF2/PPP2R5C/PPP2R1A/PIK3R1/PPP2R1B/GRB2/PSME3/SPTBN2	18
R-HSA-1632852	Macroautophagy	11/317	136/10704	0.00234146	0.0327804	WIPI2/LAMTOR4/ATG9A/UBE2V1/PRKAA1/GABARAPL1/MTMR3/TUBA1A/ATG14/HSPA8/MFN2	11
R-HSA-168179	Toll Like Receptor TLR1:TLR2 Cascade	9/317	98/10704	0.00243913	0.0330194	APP/UBE2V1/CHUK/BTRC/PPP2R1A/PPP2R1B/MAP3K7/RPS6KA3/IRAK2	9
R-HSA-181438	Toll Like Receptor 2 (TLR2) Cascade	9/317	98/10704	0.00243913	0.0330194	APP/UBE2V1/CHUK/BTRC/PPP2R1A/PPP2R1B/MAP3K7/RPS6KA3/IRAK2	9
R-HSA-1226099	Signaling by FGFR in disease	7/317	63/10704	0.00249555	0.0330194	FGFR1/FGFR4/FGF2/PIK3R1/BAG4/GRB2/ERLIN2	7
R-HSA-5654720	PI-3K cascade:FGFR4	4/317	20/10704	0.00251175	0.0330194	FGFR4/FGF2/PIK3R1/GRB2	4
R-HSA-166166	MyD88-independent TLR4 cascade	9/317	99/10704	0.00261501	0.0330194	APP/UBE2V1/CHUK/BTRC/PPP2R1A/PPP2R1B/MAP3K7/RPS6KA3/IRAK2	9
R-HSA-937061	TRIF(TICAM1)-mediated TLR4 signaling	9/317	99/10704	0.00261501	0.0330194	APP/UBE2V1/CHUK/BTRC/PPP2R1A/PPP2R1B/MAP3K7/RPS6KA3/IRAK2	9
R-HSA-8875656	MET receptor recycling	3/317	10/10704	0.00264464	0.0330194	CRKL/GGA3/GRB2	3
R-HSA-2559585	Oncogene Induced Senescence	5/317	33/10704	0.0026493	0.0330194	MOV10/TNRC6B/E2F3/CDK6/AGO4	5
R-HSA-445989	TAK1 activates NFkB by phosphorylation and activation of IKKs complex	5/317	33/10704	0.0026493	0.0330194	APP/UBE2V1/CHUK/MAP3K7/IRAK2	5
R-HSA-6811442	Intra-Golgi and retrograde Golgi-to-ER traffic	14/317	202/10704	0.0027363	0.0336891	KIF23/IGF2R/KIF1B/PAFAH1B1/KIF3B/ACTR1A/KIF5B/CAPZA2/NAPG/RAB9B/TUBA1A/KIF5A/PAFAH1B2/RAB30	14
R-HSA-112399	IRS-mediated signalling	6/317	48/10704	0.00276897	0.0336891	FGFR1/FGFR4/PDE3B/FGF2/PIK3R1/GRB2	6
R-HSA-389513	CTLA4 inhibitory signaling	4/317	21/10704	0.00303125	0.0360226	PPP2R5C/PPP2R1A/AKT3/PPP2R1B	4
R-HSA-5654689	PI-3K cascade:FGFR1	4/317	21/10704	0.00303125	0.0360226	FGFR1/FGF2/PIK3R1/GRB2	4
R-HSA-5654736	Signaling by FGFR1	6/317	50/10704	0.00341293	0.0400922	FGFR1/SPRED1/FGF2/PPP2R1A/PIK3R1/GRB2	6
R-HSA-2132295	MHC class II antigen presentation	10/317	123/10704	0.00351621	0.040836	KIF23/KIF3B/ACTR1A/KIF5B/CAPZA2/TUBA1A/KIF5A/AP2B1/SPTBN2/SEC24A	10
R-HSA-5655291	Signaling by FGFR4 in disease	3/317	11/10704	0.00355716	0.0408474	FGFR4/PIK3R1/GRB2	3
R-HSA-5673000	RAF activation	5/317	36/10704	0.00391466	0.0439407	RAF1/SHOC2/PPP2R5C/PPP2R1A/PPP2R1B	5
R-HSA-6804757	Regulation of TP53 Degradation	5/317	36/10704	0.00391466	0.0439407	RICTOR/PPP2R5C/PPP2R1A/AKT3/PPP2R1B	5
R-HSA-201681	TCF dependent signaling in response to WNT	15/317	233/10704	0.00395552	0.0439407	AMER1/AXIN2/TLE4/BTRC/WNT3A/SMURF2/PPP2R5C/PPP2R1A/ZNRF3/PPP2R1B/CCDC88C/PSME3/WNT4/SOX6/FZD6	15
R-HSA-3858494	Beta-catenin independent WNT signaling	11/317	146/10704	0.0040559	0.0445713	MOV10/TNRC6B/SMURF1/ITPR1/SMURF2/AP2B1/MAP3K7/PSME3/WNT4/FZD6/AGO4	11
R-HSA-983231	Factors involved in megakaryocyte development and platelet production	12/317	168/10704	0.00422586	0.045945	MYB/KIF23/WEE1/KIF1B/KIF3B/KIF5B/CAPZA2/MAFK/TUBA1A/PRKAR2A/KIF5A/MFN2	12
R-HSA-6806003	Regulation of TP53 Expression and Degradation	5/317	37/10704	0.00441869	0.0475358	RICTOR/PPP2R5C/PPP2R1A/AKT3/PPP2R1B	5
Enrichment analysis for target genes of each miRNA present in the signature. Only shown pathways with an adjusted P-value<0.05. ID: Reactome ID, Description: pathway description, GeneRatio: target genes present in the pathway / target genes, BgRatio: genes of the pathway / gene universe, p.adjust: adjusted p-value, GeneID: target genes present in the pathway, count: number of targets present in t…

## Sheet: Supplementary Table6
Supplementary Table S6. hsa-miR-432-5p target gene Enrichment
ID	Description	GeneRatio	BgRatio	pvalue	p.adjust	geneID	Count
R-HSA-8934593	Regulation of RUNX1 Expression and Activity	6/168	17/10704	1.46626e-07	3.93934e-05	TNRC6B/CCND1/CCND3/CCND2/CDK6/AGO4	6
R-HSA-9659787	Aberrant regulation of mitotic G1/S transition in cancer due to RB1 defects	6/168	17/10704	1.46626e-07	3.93934e-05	CCND1/CCNE1/E2F3/CCND3/CCND2/CDK6	6
R-HSA-9661069	Defective binding of RB1 mutants to E2F1,(E2F2, E2F3)	6/168	17/10704	1.46626e-07	3.93934e-05	CCND1/CCNE1/E2F3/CCND3/CCND2/CDK6	6
R-HSA-170834	Signaling by TGF-beta Receptor Complex	8/168	73/10704	1.75992e-05	0.00242095	SMAD7/PPM1A/SMURF1/SKI/CCNT1/FURIN/USP15/FKBP1A	8
R-HSA-9675126	Diseases of mitotic cell cycle	6/168	36/10704	1.8022e-05	0.00242095	CCND1/CCNE1/E2F3/CCND3/CCND2/CDK6	6
R-HSA-9687139	Aberrant regulation of mitotic cell cycle due to RB1 defects	6/168	36/10704	1.8022e-05	0.00242095	CCND1/CCNE1/E2F3/CCND3/CCND2/CDK6	6
R-HSA-9006936	Signaling by TGFB family members	9/168	102/10704	3.06257e-05	0.00349167	SMAD7/PPM1A/ACVR2A/SMURF1/SKI/CCNT1/FURIN/USP15/FKBP1A	9
R-HSA-75035	Chk1/Chk2(Cds1) mediated inactivation of Cyclin B:Cdk1 complex	4/168	13/10704	3.7484e-05	0.00349167	YWHAQ/WEE1/CHEK1/YWHAH	4
R-HSA-165159	MTOR signalling	6/168	41/10704	3.89889e-05	0.00349167	RPS6KB1/STRADB/PPM1A/PRKAA1/EIF4E/FKBP1A	6
R-HSA-111447	Activation of BAD and translocation to mitochondria	4/168	15/10704	6.98236e-05	0.00562778	YWHAQ/AKT3/BCL2/YWHAH	4
R-HSA-69231	Cyclin D associated events in G1	6/168	47/10704	8.61401e-05	0.00578574	CCND1/CCNE1/E2F3/CCND3/CCND2/CDK6	6
R-HSA-69236	G1 Phase	6/168	47/10704	8.61401e-05	0.00578574	CCND1/CCNE1/E2F3/CCND3/CCND2/CDK6	6
R-HSA-453279	Mitotic G1 phase and G1/S transition	10/168	149/10704	0.000116123	0.00719961	ORC4/CCND1/CCNE1/WEE1/CDC25A/E2F3/CCND3/AKT3/CCND2/CDK6	10
R-HSA-2173789	TGF-beta receptor signaling activates SMADs	5/168	32/10704	0.000128204	0.00738089	SMAD7/SMURF1/FURIN/USP15/FKBP1A	5
R-HSA-5654720	PI-3K cascade:FGFR4	4/168	20/10704	0.000233094	0.0125249	FGFR4/FGF2/PIK3R1/GRB2	4
R-HSA-5655291	Signaling by FGFR4 in disease	3/168	11/10704	0.000571202	0.0287743	FGFR4/PIK3R1/GRB2	3
R-HSA-5654716	Downstream signaling of activated FGFR4	4/168	27/10704	0.000775055	0.0367467	FGFR4/FGF2/PIK3R1/GRB2	4
R-HSA-201451	Signaling by BMP	4/168	28/10704	0.00089326	0.0399982	SMAD7/ACVR2A/SMURF1/SKI	4
R-HSA-5663202	Diseases of signal transduction by growth factor receptors and second messengers	15/168	387/10704	0.00112141	0.0470212	RBPJ/RAF1/FGFR4/SPRED1/SHOC2/FGF2/PPP2R5C/PIK3R1/AKT3/BAG4/GRB2/KANK1/FZD6/FKBP1A/MAP2K1	15
R-HSA-114452	Activation of BH3-only proteins	4/168	30/10704	0.00116678	0.0470212	YWHAQ/AKT3/BCL2/YWHAH	4
R-HSA-2428928	IRS-related events triggered by IGF1R	5/168	52/10704	0.00128519	0.0484847	IGF1R/FGFR4/FGF2/PIK3R1/GRB2	5
R-HSA-1839124	FGFR1 mutant receptor activation	4/168	31/10704	0.0013234	0.0484847	FGF2/PIK3R1/BAG4/GRB2	4
R-HSA-2428924	IGF1R signaling cascade	5/168	53/10704	0.00140131	0.0491069	IGF1R/FGFR4/FGF2/PIK3R1/GRB2	5
Enrichment analysis for target genes of each miRNA present in the signature. Only shown pathways with an adjusted P-value<0.05. ID: Reactome ID, Description: pathway description, GeneRatio: target genes present in the pathway / target genes, BgRatio: genes of the pathway / gene universe, p.adjust: adjusted p-value, GeneID: target genes present in the pathway, count: number of targets present in t…

## Sheet: Supplementary Table7
Supplementary Table S7. hsa-miR-497-5p target gene Enrichment
ID	Description	GeneRatio	BgRatio	pvalue	p.adjust	geneID	Count
R-HSA-8934593	Regulation of RUNX1 Expression and Activity	6/168	17/10704	1.46626e-07	3.93934e-05	TNRC6B/CCND1/CCND3/CCND2/CDK6/AGO4	6
R-HSA-9659787	Aberrant regulation of mitotic G1/S transition in cancer due to RB1 defects	6/168	17/10704	1.46626e-07	3.93934e-05	CCND1/CCNE1/E2F3/CCND3/CCND2/CDK6	6
R-HSA-9661069	Defective binding of RB1 mutants to E2F1,(E2F2, E2F3)	6/168	17/10704	1.46626e-07	3.93934e-05	CCND1/CCNE1/E2F3/CCND3/CCND2/CDK6	6
R-HSA-170834	Signaling by TGF-beta Receptor Complex	8/168	73/10704	1.75992e-05	0.00242095	SMAD7/PPM1A/SMURF1/SKI/CCNT1/FURIN/USP15/FKBP1A	8
R-HSA-9675126	Diseases of mitotic cell cycle	6/168	36/10704	1.8022e-05	0.00242095	CCND1/CCNE1/E2F3/CCND3/CCND2/CDK6	6
R-HSA-9687139	Aberrant regulation of mitotic cell cycle due to RB1 defects	6/168	36/10704	1.8022e-05	0.00242095	CCND1/CCNE1/E2F3/CCND3/CCND2/CDK6	6
R-HSA-9006936	Signaling by TGFB family members	9/168	102/10704	3.06257e-05	0.00349167	SMAD7/PPM1A/ACVR2A/SMURF1/SKI/CCNT1/FURIN/USP15/FKBP1A	9
R-HSA-75035	Chk1/Chk2(Cds1) mediated inactivation of Cyclin B:Cdk1 complex	4/168	13/10704	3.7484e-05	0.00349167	YWHAQ/WEE1/CHEK1/YWHAH	4
R-HSA-165159	MTOR signalling	6/168	41/10704	3.89889e-05	0.00349167	RPS6KB1/STRADB/PPM1A/PRKAA1/EIF4E/FKBP1A	6
R-HSA-111447	Activation of BAD and translocation to mitochondria	4/168	15/10704	6.98236e-05	0.00562778	YWHAQ/AKT3/BCL2/YWHAH	4
R-HSA-69231	Cyclin D associated events in G1	6/168	47/10704	8.61401e-05	0.00578574	CCND1/CCNE1/E2F3/CCND3/CCND2/CDK6	6
R-HSA-69236	G1 Phase	6/168	47/10704	8.61401e-05	0.00578574	CCND1/CCNE1/E2F3/CCND3/CCND2/CDK6	6
R-HSA-453279	Mitotic G1 phase and G1/S transition	10/168	149/10704	0.000116123	0.00719961	ORC4/CCND1/CCNE1/WEE1/CDC25A/E2F3/CCND3/AKT3/CCND2/CDK6	10
R-HSA-2173789	TGF-beta receptor signaling activates SMADs	5/168	32/10704	0.000128204	0.00738089	SMAD7/SMURF1/FURIN/USP15/FKBP1A	5
R-HSA-5654720	PI-3K cascade:FGFR4	4/168	20/10704	0.000233094	0.0125249	FGFR4/FGF2/PIK3R1/GRB2	4
R-HSA-5655291	Signaling by FGFR4 in disease	3/168	11/10704	0.000571202	0.0287743	FGFR4/PIK3R1/GRB2	3
R-HSA-5654716	Downstream signaling of activated FGFR4	4/168	27/10704	0.000775055	0.0367467	FGFR4/FGF2/PIK3R1/GRB2	4
R-HSA-201451	Signaling by BMP	4/168	28/10704	0.00089326	0.0399982	SMAD7/ACVR2A/SMURF1/SKI	4
R-HSA-5663202	Diseases of signal transduction by growth factor receptors and second messengers	15/168	387/10704	0.00112141	0.0470212	RBPJ/RAF1/FGFR4/SPRED1/SHOC2/FGF2/PPP2R5C/PIK3R1/AKT3/BAG4/GRB2/KANK1/FZD6/FKBP1A/MAP2K1	15
R-HSA-114452	Activation of BH3-only proteins	4/168	30/10704	0.00116678	0.0470212	YWHAQ/AKT3/BCL2/YWHAH	4
R-HSA-2428928	IRS-related events triggered by IGF1R	5/168	52/10704	0.00128519	0.0484847	IGF1R/FGFR4/FGF2/PIK3R1/GRB2	5
R-HSA-1839124	FGFR1 mutant receptor activation	4/168	31/10704	0.0013234	0.0484847	FGF2/PIK3R1/BAG4/GRB2	4
R-HSA-2428924	IGF1R signaling cascade	5/168	53/10704	0.00140131	0.0491069	IGF1R/FGFR4/FGF2/PIK3R1/GRB2	5
Enrichment analysis for target genes of each miRNA present in the signature. Only shown pathways with an adjusted P-value<0.05. ID: Reactome ID, Description: pathway description, GeneRatio: target genes present in the pathway / target genes, BgRatio: genes of the pathway / gene universe, p.adjust: adjusted p-value, GeneID: target genes present in the pathway, count: number of targets present in t…

## Sheet: Supplementary Table8
Supplementary Table S08. hsa-miR-432-5p target gene Enrichment
ID	Description	GeneRatio	BgRatio	pvalue	p.adjust	geneID	Count
R-HSA-76002	Platelet activation, signaling and aggregation	0.375	263/10704	0.000749425	0.0138915	FN1/GNA12/PDGFB	3								2023-08-03
R-HSA-3000171	Non-integrin membrane-ECM interactions	0.25	59/10704	0.000818703	0.0138915	FN1/PDGFB	2								2023-08-02
R-HSA-5673001	RAF/MAP kinase cascade	0.375	280/10704	0.000899527	0.0138915	FN1/PTPN3/PDGFB	3								2023-08-03
R-HSA-5684996	MAPK1/MAPK3 signaling	0.375	286/10704	0.000956776	0.0138915	FN1/PTPN3/PDGFB	3								2023-08-03
R-HSA-9607240	FLT3 Signaling	0.375	294/10704	0.00103668	0.0138915	FN1/PTPN3/PDGFB	3								2023-08-03
R-HSA-5683057	MAPK family signaling cascades	0.375	325/10704	0.00138638	0.0154813	FN1/PTPN3/PDGFB	3								2023-08-03
R-HSA-114608	Platelet degranulation	0.25	129/10704	0.0038482	0.0347204	FN1/PDGFB	2								2023-08-02
R-HSA-76005	Response to elevated platelet cytosolic Ca2+	0.25	134/10704	0.00414572	0.0347204	FN1/PDGFB	2								2023-08-02
Enrichment analysis for target genes of each miRNA present in the signature. Only shown pathways with an adjusted P-value<0.05. ID: Reactome ID, Description: pathway description, GeneRatio: target genes present in the pathway / target genes, BgRatio: genes of the pathway / gene universe, p.adjust: adjusted p-value, GeneID: target genes present in the pathway, count: number of targets present in t…

## Sheet: Supplementary Table9
Supplementary Table S9. hsa-miR-181-a-2-3p target gene Enrichment
ID	Description	GeneRatio	BgRatio	pvalue	p.adjust	geneID	Count
R-HSA-2465910	MASTL Facilitates Mitotic Progression	0.25	10/10704	0.00373221	0.0438991	ARPP19	1
R-HSA-9005891	Loss of function of MECP2 in Rett syndrome	0.25	14/10704	0.00522216	0.0438991	TBL1XR1	1
R-HSA-9005895	Pervasive developmental disorders	0.25	14/10704	0.00522216	0.0438991	TBL1XR1	1
R-HSA-9675151	Disorders of Developmental Biology	0.25	14/10704	0.00522216	0.0438991	TBL1XR1	1
R-HSA-9697154	Disorders of Nervous System Development	0.25	14/10704	0.00522216	0.0438991	TBL1XR1	1
R-HSA-2032785	YAP1- and WWTR1 (TAZ)-stimulated gene expression	0.25	15/10704	0.00559439	0.0438991	TEAD1	1
R-HSA-1368082	RORA activates gene expression	0.25	18/10704	0.00671045	0.0438991	TBL1XR1	1
R-HSA-1368108	BMAL1:CLOCK,NPAS2 activates circadian gene expression	0.25	27/10704	0.010053	0.0438991	TBL1XR1	1
R-HSA-350054	Notch-HLH transcription pathway	0.25	28/10704	0.0104238	0.0438991	TBL1XR1	1
R-HSA-9619665	EGR2 and SOX10-mediated initiation of Schwann cell myelination	0.25	28/10704	0.0104238	0.0438991	TEAD1	1
R-HSA-9022692	Regulation of MECP2 expression and activity	0.25	33/10704	0.0122766	0.0438991	TBL1XR1	1
R-HSA-9029569	NR1H3 & NR1H2 regulate gene expression linked to cholesterol transport and efflux	0.25	37/10704	0.013757	0.0438991	TBL1XR1	1
R-HSA-2426168	Activation of gene expression by SREBF (SREBP)	0.25	42/10704	0.0156051	0.0438991	TBL1XR1	1
R-HSA-9024446	NR1H2 and NR1H3-mediated signaling	0.25	47/10704	0.0174506	0.0438991	TBL1XR1	1
R-HSA-2122947	NOTCH1 Intracellular Domain Regulates Transcription	0.25	48/10704	0.0178194	0.0438991	TBL1XR1	1
R-HSA-1655829	Regulation of cholesterol biosynthesis by SREBP (SREBF)	0.25	55/10704	0.020398	0.0438991	TBL1XR1	1
R-HSA-2151201	Transcriptional activation of mitochondrial biogenesis	0.25	56/10704	0.020766	0.0438991	TBL1XR1	1
R-HSA-5578775	Ion homeostasis	0.25	56/10704	0.020766	0.0438991	ATP1A3	1
R-HSA-936837	Ion transport by P-type ATPases	0.25	57/10704	0.0211338	0.0438991	ATP1A3	1
R-HSA-2644602	Signaling by NOTCH1 PEST Domain Mutants in Cancer	0.25	58/10704	0.0215016	0.0438991	TBL1XR1	1
R-HSA-2644603	Signaling by NOTCH1 in Cancer	0.25	58/10704	0.0215016	0.0438991	TBL1XR1	1
R-HSA-2644606	Constitutive Signaling by NOTCH1 PEST Domain Mutants	0.25	58/10704	0.0215016	0.0438991	TBL1XR1	1
R-HSA-2894858	Signaling by NOTCH1 HD+PEST Domain Mutants in Cancer	0.25	58/10704	0.0215016	0.0438991	TBL1XR1	1
R-HSA-2894862	Constitutive Signaling by NOTCH1 HD+PEST Domain Mutants	0.25	58/10704	0.0215016	0.0438991	TBL1XR1	1
R-HSA-8986944	Transcriptional Regulation by MECP2	0.25	62/10704	0.0229716	0.0450243	TBL1XR1	1
R-HSA-400253	Circadian Clock	0.25	70/10704	0.0259066	0.0488239	TBL1XR1	1
R-HSA-1980143	Signaling by NOTCH1	0.25	74/10704	0.0273716	0.0496743	TBL1XR1	1
Enrichment analysis for target genes of each miRNA present in the signature. Only shown pathways with an adjusted P-value<0.05. ID: Reactome ID, Description: pathway description, GeneRatio: target genes present in the pathway / target genes, BgRatio: genes of the pathway / gene universe, p.adjust: adjusted p-value, GeneID: target genes present in the pathway, count: number of targets present in t…

## Sheet: Supplementary Table10
Supplementary Table S10. hsa-miR-204-5p target gene Enrichment
ID	Description	GeneRatio	BgRatio	pvalue	p.adjust	geneID	Count
R-HSA-525793	Myogenesis	0.0519481	30/10704	5.88582e-05	0.0204227	TCF12/TCF4/CDH4/CDH2	4
R-HSA-9006936	Signaling by TGFB family members	0.0779221	102/10704	8.86017e-05	0.0204227	CHRDL1/TGFBR2/SP1/CCNT2/BMPR1A/PPP1CC	6
Enrichment analysis for target genes of each miRNA present in the signature. Only shown pathways with an adjusted P-value<0.05. ID: Reactome ID, Description: pathway description, GeneRatio: target genes present in the pathway / target genes, BgRatio: genes of the pathway / gene universe, p.adjust: adjusted p-value, GeneID: target genes present in the pathway, count: number of targets present in t…

[truncated: 3 more sheets: Supplementary Table11, Supplementary Table12, Supplementary Table13]
